# Supplementary material for: Low-Grade Fibromyxoid Sarcoma and Related Subtypes: A Systematic Review and Pooled Analysis of 773 Cases
Source: Cancers (Basel). 2026 Jan 23;18(3):364. doi: 10.3390/cancers18030364 (PMC12896792; doi:10.3390/cancers18030364)
Supplement: Supplementary file 1 [file cancers-18-00364-s001.zip]

Archive with 2 entries (2 files):
- cancers-4074551-Supplementary Sections S1-S4.pdf
- cancers-4074551-Table S4.xlsx
