# Supplementary material for: Low-Grade Fibromyxoid Sarcoma and Related Subtypes: A Systematic Review and Pooled Analysis of 773 Cases
Source: Cancers (Basel). 2026 Jan 23;18(3):364. doi: 10.3390/cancers18030364 (PMC12896792; doi:10.3390/cancers18030364)
Supplement: Supplementary file 1 [file cancers-18-00364-s001.zip › cancers-4074551-Table S4.xlsx]

## Sheet: Sheet1
	Evans (1993) n=10 [4]	Goodlad (1995) n=11 [7]	Lane (1997) n=19 [13]	Zámecník (2000) n=8 [23]	Panago-poulos (2004) n=10 [39]	Oda (2004) n=11 [41]	Mertens (2005) n=18 [45]		Antonescu (2004) n=9 [48]	Billings (2005) n=19 [46]	Bhatta-charya (2005) n=10 [49]	Matsu-yama (2006) n=16 [55]	Périgny (2006) n=7	Guillou (2007) n=63 [61]	Meng (2009) n=11 [73]		Thway (2009) n=15 [77]	Rekhi (2011) n=18 [99]	Evans (2011) n=21 [103]	Maretty-Nielsen (2013) n=14 [103]	Arbajian (2014) n=5 [128]	Prieto-Granada (2015) n=8 [143]	Sargar (2015) n=7 [154]	Vallejo-Benítez (2017) n=19 [174]		Ud Din (2018) n=13 [179]	Sambri (2018) n=24 [191]	Scheer (2020) n=31 [197]	Mustafa (2020) n=18 [205]	Logan (2020) n=5 [206]	Gjorgova Gjeorg-jevski (2021) n=14 [227]	Shira Ronen (2021) n=23	Costigan (2022) n=7
Were there clear criteria for inclusion in the case series?	+	NA	NA	NA	+	+	NA						[58]			Were there clear criteria for inclusion in the case series?	NA	NA	+	+	NA	+	NA	NA	Were there clear criteria for inclusion in the case series?	NA	+	+	NA	+	NA	+	NA
								Were there clear criteria for inclusion in the case series?	+	+	NA	NA	NA	NA	NA										Was the condition measured in a standard, reliable way for all participants included in the case series?	+	+	+	+	+	+	+	+
Was the condition measured in a standard, reliable way for all participants included in the case series?	+	+	+	+	+	+	+	Was the condition measured in a standard, reliable way for all participants included in the case series?	+	+	?	+	+	+	+	Was the condition measured in a standard, reliable way for all participants included in the case series?	+	+	+	+	+	+	+	+	Were valid methods used for identification of the condition for all participants included in the case series?	+	+	+	+	+	+	+	+
Were valid methods used for identification of the condition for all participants included in the case series?	+	+	+	+	+	+	+	Were valid methods used for identification of the condition for all participants included in the case series?	+	+	-	+	+	+	+	Were valid methods used for identification of the condition for all participants included in the case series?	+	+	+	+	+	+	+	+	Did the case series have consecutive inclusion of participants?	+	+	+	?	?	?	+	+
Did the case series have consecutive inclusion of participants?	+	+	+	?	+	+	?	Did the case series have consecutive inclusion of participants?	?	?	+	?	+	?	+										Did the case series have complete inclusion of participants?	?	+	+	+	+	+	+	+
Did the case series have complete inclusion of participants?	+	+	+	?	+	+	?	Did the case series have complete inclusion of participants?	+	+	+	?	+	?	+	Did the case series have consecutive inclusion of participants?	+	+	+	+	?	?	+	+	Was there clear reporting of the demographics of the participants in the study?	+	+	+	+	+	+	+	+
Was there clear reporting of the demographics of the participants in the study?	+	+	+	+	+	+	+	Was there clear reporting of the demographics of the participants in the study?	+	+	+	+	+	+	+	Did the case series have complete inclusion of participants?	+	+	+	+	+	?	+	?	Was there clear reporting of clinical information of the participants?	+	+	+	+	+	+	+	+
Was there clear reporting of clinical information of the participants?	+	+	+	+	+	+	+	Was there clear reporting of clinical information of the participants?	+	+	+	+	+	+	+	Was there clear reporting of the demographics of the participants in the study?	+	+	+	+	+	+	+	+	Were the outcomes or follow up results of cases clearly reported?	+	+	+	+	-	+	+	+
Were the outcomes or follow up results of cases clearly reported?	+	+	+	-	+	+	+	Were the outcomes or follow up results of cases clearly reported?	+	+	-	-	+	+	+	Was there clear reporting of clinical information of the participants?	+	+	+	+	+	+	?	+	Was there clear reporting of the presenting clinic(s) demographic information?	+	+	+	+	+	?	-	+
Was there clear reporting of the presenting clinic(s) demographic information?	+	+	+	?	+	+	?	Was there clear reporting of the presenting clinic(s) demographic information?	+	+	+	+	+	+	+	Were the outcomes or follow up results of cases clearly reported?	-	+	+	+	+	+	-	-	Was statistical analysis appropriate?	NA	NA	+	NA	NA	NA	NA	NA
																Was there clear reporting of the presenting clinic(s) demographic information?	+	+	+	+	+	+	+	+
Was statistical analysis appropriate?	NA	NA	NA	NA	NA	NA	NA	Was statistical analysis appropriate?	NA	NA	NA	NA	NA	NA	+
																Was statistical analysis appropriate?	NA	NA	NA	+	NA	NA	NA	NA
+ = yes, - = no, ? = unclear, and NA = Not applicable
